# Supplementary material for: Combinatorial Delivery of Gallium (III) Nitrate and Curcumin Complex-Loaded Hollow Mesoporous Silica Nanoparticles for Breast Cancer Treatment
Source: Nanomaterials (Basel). 2022 Apr 26;12(9):1472. doi: 10.3390/nano12091472 (PMC9105406; doi:10.3390/nano12091472)
Supplement: Supplementary file 1 [file nanomaterials-12-01472-s001.zip]

Archive with 1 entries (1 files):
- nanomaterials-1665913-supplementary.xlsx
