# Supplementary material for: Combinatorial Delivery of Gallium (III) Nitrate and Curcumin Complex-Loaded Hollow Mesoporous Silica Nanoparticles for Breast Cancer Treatment
Source: Nanomaterials (Basel). 2022 Apr 26;12(9):1472. doi: 10.3390/nano12091472 (PMC9105406; doi:10.3390/nano12091472)
Supplement: Supplementary file 1 [file nanomaterials-12-01472-s001.zip › nanomaterials-1665913-supplementary.xlsx]

## Sheet: DRUG RELEASE
				6h	12h	18h	24h	30h	36h	42h	48h	54 h	60 h	66 h	72 h
			GaHMSNAP-pH 3	0.5	0.9	0.8	1.4	1.3	1.4	1.7	1.4	0.8	1.4	1.3	1.4
			GaCHMSNAP- pH 3	0.6	1.2	0.9	1.5	1.5	2.4	2.1	1.8	0.9	1.5	1.5	2.4
			GaHMSNAP- pH 6	0.6	1.4	0.4	1.9	1.9	2.1	2.4	1.7	0.4	1.9	1.9	2.1
			GaCHMSNAP-pH 6	0.5	1.6	0.9	1.4	2.1	2.1	2.3	2.4	0.9	1.4	2.1	2.1
			GaHMSNAP- pH 7.4	0.6	1.3	0.5	2.4	2.1	1.9	2.1	2.4	0.5	2.4	2.1	1.9
			GaCHMSNAP- pH 7.4	0.4	1.1	1.3	2.4	2.4	1.8	2.5	2.4	1.3	2.4	2.4	1.8

## Sheet: Sheet1
				GuHMSN		GuHMSN + C		GuHMSN		GuHMSN + C		GuHMSN		GuHMSN + C
				3		3		6		6		7.4		7.4
	6	360			1.54		2.11		1.89		2.77		3.68		4.86
					2.23		3.31		3.26		4.48		5.77		7.58
					2.35		3.92		4.21		6.25		7.35		11.66
	12	720			4.43		5.16		3.64		5.41		6.22		6.29
					4.94		5.73		6.84		7.81		8.57		9.23
					5.23		6.25		8.16		10.21		9.51		13.16
	18	1080			5.94		10.32		5.78		9.27		8.37		10.51
					6.83		12.23		8.67		15.47		11.11		18.21
					6.87		14.15		12.49		21.61		14.21		23.96
	24	1440			14.32		11.76		11.34		13.19		14.57		13.81
					14.56		13.38		18.47		18.09		18.66		22.48
					14.81		15.16		22.12		23.35		28.39		29.66
	30	1800			17.93		15.86		15.44		18.67		16.69		19.82
					18.32		17.88		20.49		22.09		19.87		29.16
					18.44		18.89		22.76		27.19		30.79		37.64
	36	2160			25.93		20.61		21.63		26.77		21.31		26.27
					26.92		22.62		28.37		31.59		28.59		38.49
					27.44		24.47		32.63		37.64		39.71		48.26
	42	2520			31.73		27.31		29.33		31.87		29.19		30.14
					32.56		29.62		35.79		36.49		37.69		42.81
					33.74		31.17		41.83		42.74		49.73		54.74
	48	2880			37.61		31.51		36.23		38.81		38.81		46.96
					38.76		35.57		41.59		44.73		50.55		54.25
					39.64		42.62		46.87		47.74		66.64		69.74
	54	3240			46.72		39.56		42.13		44.53		47.66		55.72
					47.56		41.65		48.77		50.81		59.48		66.42
					48.84		43.42		57.78		59.94		72.86		78.81
	60	3600			52.22		42.69		53.36		50.15		55.81		63.39
					53.64		46.45		56.75		59.76		67.23		73.82
					53.9		52.62		61.64		68.56		79.61		80.44
	66	3960			55.7		47.87		57.11		59.21		63.61		68.51
					56.2		53.62		67.78		70.36		74.47		80.42
					56.82		58.71		70.71		77.86		84.68		89.64
	72	4320			57.27		57.29		66.48		68.65		72.59		78.18
					59.19		60.25		72.28		76.55		80.93		86.73
					61.27		63.21		74.69		84.51		90.39		94.69

## Sheet: Sheet2
6	360	1.54	2.23	2.35
12	720	4.43	4.94	5.23
18	1080	5.94	6.83	6.87
24	1440	14.32	14.56	14.81
30	1800	17.93	18.32	18.44
36	2160	25.93	26.92	27.44
42	2520	31.73	32.56	33.74
48	2880	37.61	38.76	39.64
54	3240	46.72	47.56	48.84
60	3600	52.22	53.64	53.9
66	3960	55.7	56.2	56.82
72	4320	57.27	59.19	61.27
		2.11	3.31	3.92
		5.16	5.73	6.25
		10.32	12.23	14.15
		11.76	13.38	15.16
		15.86	17.88	18.89
		20.61	22.62	24.47
		27.31	29.62	31.17
		31.51	35.57	42.62
		39.56	41.65	43.42
		42.69	46.45	52.62
		47.87	53.62	58.71
		57.29	60.25	63.21
		1.89	3.26	4.21
		3.64	6.84	8.16
		5.78	8.67	12.49
		11.34	18.47	22.12
		15.44	20.49	22.76
		21.63	28.37	32.63
		29.33	35.79	41.83
		36.23	41.59	46.87
		42.13	48.77	57.78
		53.36	56.75	61.64
		57.11	67.78	70.71
		66.48	72.28	74.69
		2.77	4.48	6.25
		5.41	7.81	10.21
		9.27	15.47	21.61
		13.19	18.09	23.35
		18.67	22.09	27.19
		26.77	31.59	37.64
		31.87	36.49	42.74
		38.81	44.73	47.74
		44.53	50.81	59.94
		50.15	59.76	68.56
		59.21	70.36	77.86
		68.65	76.55	84.51
		3.68	5.77	7.35
		6.22	8.57	9.51
		8.37	11.11	14.21
		14.57	18.66	28.39
		16.69	19.87	30.79
		21.31	28.59	39.71
		29.19	37.69	49.73
		38.81	50.55	66.64
		47.66	59.48	72.86
		55.81	67.23	79.61
		63.61	74.47	84.68
		72.59	80.93	90.39
		4.86	7.58	11.66
		6.29	9.23	13.16
		10.51	18.21	23.96
		13.81	22.48	29.66
		19.82	29.16	37.64
		26.27	38.49	48.26
		30.14	42.81	54.74
		46.96	54.25	69.74
		55.72	66.42	78.81
		63.39	73.82	80.44
		68.51	80.42	89.64
		78.18	86.73	94.69

## Sheet: Z1
DDSolver 1.0		Dissolution Data Modeling of Zero-order Model
Time Unit	min			Analyst	Selvaraj
Model	Zero-order			Date	2021-11-09
Equation	F=k0*t			Time	15:46:33
Time	No.1	No.2
(min)	F(%)	F(%)	Mean	SD	RSD(%)
360	2.04	0.43715	1.23857	1.13339	91.5073
720	4.86667	0.40501	2.63584	3.15487	119.691
1080	6.54667	0.525769	3.53622	4.25742	120.395
1440	14.5633	0.245017	7.40418	10.1246	136.741
1800	18.23	0.266646	9.24832	12.702	137.344
2160	26.7633	0.767094	13.7652	18.3821	133.54
2520	32.6767	1.01007	16.8434	22.3917	132.941
2880	38.67	1.01799	19.844	26.624	134.167
3240	47.7067	1.06758	24.3871	32.9788	135.23
3600	53.2533	0.904286	27.0788	37.0164	136.699
3960	56.24	0.56107	28.4005	39.3709	138.627
4320	59.2433	2.00053	30.6219	40.4768	132.182
Time	No.1	No.2
(min)	F(%)_Pre	F(%)_Pre	Mean	SD	RSD(%)
360	4.87838	0.113514	2.49595	3.36927	134.99
720	9.75676	0.227028	4.99189	6.73854	134.99
1080	14.6351	0.340541	7.48784	10.1078	134.99
1440	19.5135	0.454055	9.98379	13.4771	134.99
1800	24.3919	0.567569	12.4797	16.8463	134.99
2160	29.2703	0.681083	14.9757	20.2156	134.99
2520	34.1487	0.794597	17.4716	23.5849	134.99
2880	39.027	0.908111	19.9676	26.9542	134.99
3240	43.9054	1.02162	22.4635	30.3234	134.99
3600	48.7838	1.13514	24.9595	33.6927	134.99
3960	53.6622	1.24865	27.4554	37.062	134.99
4320	58.5406	1.36217	29.9514	40.4312	134.99
Best-fit Values
Parameter	No.1	No.2	Mean	SD	RSD(%)
k0	0.0135511	0.000315316	0.00693319	0.00935908	134.99
Secondary Parameter
Parameter	No.1	No.2	Mean	SD	RSD(%)
T25	1844.87	79285.5	40565.2	54758.8	134.99
T50	3689.75	158571	81130.4	109518	134.99
T75	5534.62	237856	121696	164276	134.99
T80	5903.6	253714	129809	175228	134.99
T90	6641.55	285428	146035	197132	134.99
Goodness of Fit
Parameter	No.1	No.2
N_observed	12	12
DF	11	11
R_obs-pre	0.993479	0.720231
Rsqr	0.956529	0.500575
Rsqr_adj	0.956529	0.500575
MSE	19.0919	0.118779
MSE_root	4.36942	0.344643
Weighting	1	1
SS	210.01	1.30656
WSS	210.01	1.30656
AIC	66.1659	5.20881
MSC	2.96899	0.527631
Predicted Data
Time	No.1	No.2
(min)	F(%)_Pre	F(%)_Pre	Mean	SD	RSD(%)
0	0	0	0	0
86.4	1.17081	0.0272433	0.599027	0.808625	134.99
172.8	2.34162	0.0544866	1.19805	1.61725	134.99
259.2	3.51243	0.08173	1.79708	2.42587	134.99
345.6	4.68324	0.108973	2.39611	3.2345	134.99
432	5.85406	0.136217	2.99514	4.04312	134.99
518.4	7.02487	0.16346	3.59416	4.85175	134.99
604.8	8.19568	0.190703	4.19319	5.66037	134.99
691.2	9.36649	0.217947	4.79222	6.469	134.99
777.6	10.5373	0.24519	5.39124	7.27762	134.99
864	11.7081	0.272433	5.99027	8.08625	134.99
950.4	12.8789	0.299677	6.5893	8.89487	134.99
1036.8	14.0497	0.32692	7.18833	9.70349	134.99
1123.2	15.2205	0.354163	7.78735	10.5121	134.99
1209.6	16.3914	0.381406	8.38638	11.3207	134.99
1296	17.5622	0.40865	8.98541	12.1294	134.99
1382.4	18.733	0.435893	9.58444	12.938	134.99
1468.8	19.9038	0.463136	10.1835	13.7466	134.99
1555.2	21.0746	0.49038	10.7825	14.5552	134.99
1641.6	22.2454	0.517623	11.3815	15.3639	134.99
1728	23.4162	0.544866	11.9805	16.1725	134.99
1814.4	24.587	0.57211	12.5796	16.9811	134.99
1900.8	25.7578	0.599353	13.1786	17.7897	134.99
1987.2	26.9287	0.626596	13.7776	18.5984	134.99
2073.6	28.0995	0.65384	14.3767	19.407	134.99
2160	29.2703	0.681083	14.9757	20.2156	134.99
2246.4	30.4411	0.708326	15.5747	21.0242	134.99
2332.8	31.6119	0.73557	16.1737	21.8329	134.99
2419.2	32.7827	0.762813	16.7728	22.6415	134.99
2505.6	33.9535	0.790056	17.3718	23.4501	134.99
2592	35.1243	0.8173	17.9708	24.2587	134.99
2678.4	36.2951	0.844543	18.5698	25.0674	134.99
2764.8	37.466	0.871786	19.1689	25.876	134.99
2851.2	38.6368	0.89903	19.7679	26.6846	134.99
2937.6	39.8076	0.926273	20.3669	27.4932	134.99
3024	40.9784	0.953516	20.966	28.3019	134.99
3110.4	42.1492	0.980759	21.565	29.1105	134.99
3196.8	43.32	1.008	22.164	29.9191	134.99
3283.2	44.4908	1.03525	22.763	30.7277	134.99
3369.6	45.6616	1.06249	23.3621	31.5364	134.99
3456	46.8324	1.08973	23.9611	32.345	134.99
3542.4	48.0033	1.11698	24.5601	33.1536	134.99
3628.8	49.1741	1.14422	25.1591	33.9622	134.99
3715.2	50.3449	1.17146	25.7582	34.7709	134.99
3801.6	51.5157	1.19871	26.3572	35.5795	134.99
3888	52.6865	1.22595	26.9562	36.3881	134.99
3974.4	53.8573	1.25319	27.5553	37.1967	134.99
4060.8	55.0281	1.28044	28.1543	38.0054	134.99
4147.2	56.1989	1.30768	28.7533	38.814	134.99
4233.6	57.3697	1.33492	29.3523	39.6226	134.99
4320	58.5406	1.36217	29.9514	40.4312	134.99

## Sheet: Z2
DDSolver 1.0		Dissolution Data Modeling of Zero-order Model
Time Unit	min			Analyst	Selvaraj
Model	Zero-order			Date	2021-11-09
Equation	F=k0*t			Time	15:47:31
Time	No.1	No.2
(min)	F(%)	F(%)	Mean	SD	RSD(%)
360	3.11333	0.920887	2.01711	1.55029	76.8572
720	5.71333	0.545191	3.12926	3.65443	116.782
1080	12.2333	1.915	7.07417	7.29616	103.138
1440	13.4333	1.70063	7.56698	8.29628	109.638
1800	17.5433	1.5428	9.54307	11.3141	118.558
2160	22.5667	1.93055	12.2486	14.5919	119.131
2520	29.3667	1.94243	15.6545	19.3919	123.874
2880	36.5667	5.62166	21.0942	21.8814	103.732
3240	41.5433	1.93221	21.7378	28.0093	128.851
3600	47.2533	5.01351	26.1334	29.8681	114.291
3960	53.4	5.42335	29.4117	33.9246	115.344
4320	60.25	2.96	31.605	40.5101	128.176
Time	No.1	No.2
(min)	F(%)_Pre	F(%)_Pre	Mean	SD	RSD(%)
360	4.58925	0.392505	2.49088	2.96755	119.137
720	9.1785	0.78501	4.98176	5.9351	119.137
1080	13.7678	1.17751	7.47263	8.90264	119.137
1440	18.357	1.57002	9.96351	11.8702	119.137
1800	22.9463	1.96252	12.4544	14.8377	119.137
2160	27.5355	2.35503	14.9453	17.8053	119.137
2520	32.1248	2.74753	17.4361	20.7728	119.137
2880	36.714	3.14004	19.927	23.7404	119.137
3240	41.3033	3.53254	22.4179	26.7079	119.137
3600	45.8925	3.92505	24.9088	29.6755	119.137
3960	50.4818	4.31755	27.3997	32.643	119.137
4320	55.071	4.71006	29.8905	35.6106	119.137
Best-fit Values
Parameter	No.1	No.2	Mean	SD	RSD(%)
k0	0.0127479	0.00109029	0.00691911	0.00824319	119.137
Secondary Parameter
Parameter	No.1	No.2	Mean	SD	RSD(%)
T25	1961.1	22929.7	12445.4	14827	119.137
T50	3922.21	45859.3	24890.8	29654	119.137
T75	5883.31	68789	37336.1	44481	119.137
T80	6275.53	73374.9	39825.2	47446.4	119.137
T90	7059.98	82546.8	44803.4	53377.2	119.137
Goodness of Fit
Parameter	No.1	No.2
N_observed	12	12
DF	11	11
R_obs-pre	0.993201	0.729308
Rsqr	0.965342	0.524121
Rsqr_adj	0.965342	0.524121
MSE	12.6854	1.4629
MSE_root	3.56166	1.2095
Weighting	1	1
SS	139.54	16.0919
WSS	139.54	16.0919
AIC	61.2602	35.3398
MSC	3.19556	0.575924
Predicted Data
Time	No.1	No.2
(min)	F(%)_Pre	F(%)_Pre	Mean	SD	RSD(%)
0	0	0	0	0
86.4	1.10142	0.0942012	0.597811	0.712211	119.137
172.8	2.20284	0.188402	1.19562	1.42442	119.137
259.2	3.30426	0.282603	1.79343	2.13663	119.137
345.6	4.40568	0.376805	2.39124	2.84885	119.137
432	5.5071	0.471006	2.98905	3.56106	119.137
518.4	6.60852	0.565207	3.58686	4.27327	119.137
604.8	7.70994	0.659408	4.18468	4.98548	119.137
691.2	8.81136	0.753609	4.78249	5.69769	119.137
777.6	9.91278	0.84781	5.3803	6.4099	119.137
864	11.0142	0.942012	5.97811	7.12211	119.137
950.4	12.1156	1.03621	6.57592	7.83433	119.137
1036.8	13.217	1.13041	7.17373	8.54654	119.137
1123.2	14.3185	1.22462	7.77154	9.25875	119.137
1209.6	15.4199	1.31882	8.36935	9.97096	119.137
1296	16.5213	1.41302	8.96716	10.6832	119.137
1382.4	17.6227	1.50722	9.56497	11.3954	119.137
1468.8	18.7241	1.60142	10.1628	12.1076	119.137
1555.2	19.8256	1.69562	10.7606	12.8198	119.137
1641.6	20.927	1.78982	11.3584	13.532	119.137
1728	22.0284	1.88402	11.9562	14.2442	119.137
1814.4	23.1298	1.97822	12.554	14.9564	119.137
1900.8	24.2312	2.07243	13.1518	15.6687	119.137
1987.2	25.3327	2.16663	13.7496	16.3809	119.137
2073.6	26.4341	2.26083	14.3475	17.0931	119.137
2160	27.5355	2.35503	14.9453	17.8053	119.137
2246.4	28.6369	2.44923	15.5431	18.5175	119.137
2332.8	29.7383	2.54343	16.1409	19.2297	119.137
2419.2	30.8398	2.63763	16.7387	19.9419	119.137
2505.6	31.9412	2.73183	17.3365	20.6541	119.137
2592	33.0426	2.82603	17.9343	21.3663	119.137
2678.4	34.144	2.92024	18.5321	22.0786	119.137
2764.8	35.2454	3.01444	19.1299	22.7908	119.137
2851.2	36.3469	3.10864	19.7278	23.503	119.137
2937.6	37.4483	3.20284	20.3256	24.2152	119.137
3024	38.5497	3.29704	20.9234	24.9274	119.137
3110.4	39.6511	3.39124	21.5212	25.6396	119.137
3196.8	40.7526	3.48544	22.119	26.3518	119.137
3283.2	41.854	3.57964	22.7168	27.064	119.137
3369.6	42.9554	3.67385	23.3146	27.7762	119.137
3456	44.0568	3.76805	23.9124	28.4885	119.137
3542.4	45.1582	3.86225	24.5102	29.2007	119.137
3628.8	46.2597	3.95645	25.1081	29.9129	119.137
3715.2	47.3611	4.05065	25.7059	30.6251	119.137
3801.6	48.4625	4.14485	26.3037	31.3373	119.137
3888	49.5639	4.23905	26.9015	32.0495	119.137
3974.4	50.6653	4.33325	27.4993	32.7617	119.137
4060.8	51.7668	4.42745	28.0971	33.4739	119.137
4147.2	52.8682	4.52166	28.6949	34.1862	119.137
4233.6	53.9696	4.61586	29.2927	34.8984	119.137
4320	55.071	4.71006	29.8905	35.6106	119.137

## Sheet: Z3
DDSolver 1.0		Dissolution Data Modeling of Zero-order Model
Time Unit	min			Analyst	Selvaraj
Model	Zero-order			Date	2021-11-09
Equation	F=k0*t			Time	15:48:40
Time	No.1	No.2
(min)	F(%)	F(%)	Mean	SD	RSD(%)
360	3.12	1.16632	2.14316	1.38146	64.4591
720	6.21333	2.32425	4.26879	2.75	64.421
1080	8.98	3.36572	6.17286	3.96989	64.312
1440	17.31	5.48282	11.3964	8.36308	73.3835
1800	19.5633	3.74695	11.6551	11.1839	95.9566
2160	27.5433	5.5464	16.5449	15.5542	94.0121
2520	35.65	6.25118	20.9506	20.7881	99.2245
2880	41.5633	5.32005	23.4417	25.6279	109.326
3240	49.56	7.85485	28.7074	29.49	102.726
3600	57.25	4.16258	30.7063	37.5385	122.25
3960	65.2	7.15767	36.1788	41.0421	113.442
4320	71.15	4.22004	37.685	47.3266	125.585
Time	No.1	No.2
(min)	F(%)_Pre	F(%)_Pre	Mean	SD	RSD(%)
360	5.456	0.642876	3.04944	3.40339	111.607
720	10.912	1.28575	6.09888	6.80679	111.607
1080	16.368	1.92863	9.14831	10.2102	111.607
1440	21.824	2.5715	12.1978	13.6136	111.607
1800	27.28	3.21438	15.2472	17.017	111.607
2160	32.736	3.85726	18.2966	20.4204	111.607
2520	38.192	4.50013	21.3461	23.8237	111.607
2880	43.648	5.14301	24.3955	27.2271	111.607
3240	49.104	5.78588	27.4449	30.6305	111.607
3600	54.56	6.42876	30.4944	34.0339	111.607
3960	60.016	7.07164	33.5438	37.4373	111.607
4320	65.472	7.71451	36.5933	40.8407	111.607
Best-fit Values
Parameter	No.1	No.2	Mean	SD	RSD(%)
k0	0.0151556	0.00178577	0.00847066	0.00945387	111.607
Secondary Parameter
Parameter	No.1	No.2	Mean	SD	RSD(%)
T25	1649.56	13999.6	7824.58	8732.79	111.607
T50	3299.12	27999.2	15649.2	17465.6	111.607
T75	4948.68	41998.8	23473.7	26198.4	111.607
T80	5278.59	44798.7	25038.6	27944.9	111.607
T90	5938.42	50398.5	28168.5	31438	111.607
Goodness of Fit
Parameter	No.1	No.2
N_observed	12	12
DF	11	11
R_obs-pre	0.99379	0.649153
Rsqr	0.95615	0.0406741
Rsqr_adj	0.95615	0.0406741
MSE	24.2154	3.6148
MSE_root	4.92091	1.90126
Weighting	1	1
SS	266.369	39.7628
WSS	266.369	39.7628
AIC	69.0186	46.1952
MSC	2.96031	-0.125142
Predicted Data
Time	No.1	No.2
(min)	F(%)_Pre	F(%)_Pre	Mean	SD	RSD(%)
0	0	0	0	0
86.4	1.30944	0.15429	0.731865	0.816814	111.607
172.8	2.61888	0.30858	1.46373	1.63363	111.607
259.2	3.92832	0.462871	2.1956	2.45044	111.607
345.6	5.23776	0.617161	2.92746	3.26726	111.607
432	6.5472	0.771451	3.65933	4.08407	111.607
518.4	7.85664	0.925741	4.39119	4.90089	111.607
604.8	9.16608	1.08003	5.12306	5.7177	111.607
691.2	10.4755	1.23432	5.85492	6.53451	111.607
777.6	11.785	1.38861	6.58679	7.35133	111.607
864	13.0944	1.5429	7.31865	8.16814	111.607
950.4	14.4038	1.69719	8.05052	8.98496	111.607
1036.8	15.7133	1.85148	8.78238	9.80177	111.607
1123.2	17.0227	2.00577	9.51425	10.6186	111.607
1209.6	18.3322	2.16006	10.2461	11.4354	111.607
1296	19.6416	2.31435	10.978	12.2522	111.607
1382.4	20.951	2.46864	11.7098	13.069	111.607
1468.8	22.2605	2.62293	12.4417	13.8858	111.607
1555.2	23.5699	2.77722	13.1736	14.7027	111.607
1641.6	24.8794	2.93151	13.9054	15.5195	111.607
1728	26.1888	3.0858	14.6373	16.3363	111.607
1814.4	27.4982	3.24009	15.3692	17.1531	111.607
1900.8	28.8077	3.39439	16.101	17.9699	111.607
1987.2	30.1171	3.54868	16.8329	18.7867	111.607
2073.6	31.4266	3.70297	17.5648	19.6035	111.607
2160	32.736	3.85726	18.2966	20.4204	111.607
2246.4	34.0454	4.01155	19.0285	21.2372	111.607
2332.8	35.3549	4.16584	19.7604	22.054	111.607
2419.2	36.6643	4.32013	20.4922	22.8708	111.607
2505.6	37.9738	4.47442	21.2241	23.6876	111.607
2592	39.2832	4.62871	21.956	24.5044	111.607
2678.4	40.5926	4.783	22.6878	25.3212	111.607
2764.8	41.9021	4.93729	23.4197	26.1381	111.607
2851.2	43.2115	5.09158	24.1515	26.9549	111.607
2937.6	44.521	5.24587	24.8834	27.7717	111.607
3024	45.8304	5.40016	25.6153	28.5885	111.607
3110.4	47.1398	5.55445	26.3471	29.4053	111.607
3196.8	48.4493	5.70874	27.079	30.2221	111.607
3283.2	49.7587	5.86303	27.8109	31.0389	111.607
3369.6	51.0682	6.01732	28.5427	31.8558	111.607
3456	52.3776	6.17161	29.2746	32.6726	111.607
3542.4	53.687	6.3259	30.0065	33.4894	111.607
3628.8	54.9965	6.48019	30.7383	34.3062	111.607
3715.2	56.3059	6.63448	31.4702	35.123	111.607
3801.6	57.6154	6.78877	32.2021	35.9398	111.607
3888	58.9248	6.94306	32.9339	36.7566	111.607
3974.4	60.2342	7.09735	33.6658	37.5735	111.607
4060.8	61.5437	7.25164	34.3977	38.3903	111.607
4147.2	62.8531	7.40593	35.1295	39.2071	111.607
4233.6	64.1626	7.56022	35.8614	40.0239	111.607
4320	65.472	7.71451	36.5933	40.8407	111.607

## Sheet: Z4
DDSolver 1.0		Dissolution Data Modeling of Zero-order Model
Time Unit	min			Analyst	Selvaraj
Model	Zero-order			Date	2021-11-09
Equation	F=k0*t			Time	15:49:23
Time	No.1	No.2
(min)	F(%)	F(%)	Mean	SD	RSD(%)
360	4.5	1.74009	3.12004	1.95155	62.5489
720	7.81	2.4	5.105	3.82545	74.9353
1080	15.45	6.17002	10.81	6.56193	60.7024
1440	18.21	5.08106	11.6455	9.28356	79.7178
1800	22.65	4.28752	13.4688	12.9842	96.4026
2160	32	5.44659	18.7233	18.7761	100.282
2520	37.0333	5.45533	21.2443	22.329	105.106
2880	43.76	4.54334	24.1517	27.7304	114.818
3240	51.76	7.7488	29.7544	31.1206	104.592
3600	59.49	9.20797	34.349	35.5548	103.51
3960	69.1433	9.38434	39.2638	42.256	107.621
4320	76.57	7.93002	42.25	48.5358	114.878
Time	No.1	No.2
(min)	F(%)_Pre	F(%)_Pre	Mean	SD	RSD(%)
360	5.83697	0.821896	3.32943	3.54619	106.51
720	11.6739	1.64379	6.65887	7.09238	106.51
1080	17.5109	2.46569	9.9883	10.6386	106.51
1440	23.3479	3.28758	13.3177	14.1848	106.51
1800	29.1848	4.10948	16.6472	17.731	106.51
2160	35.0218	4.93138	19.9766	21.2772	106.51
2520	40.8588	5.75327	23.306	24.8233	106.51
2880	46.6958	6.57517	26.6355	28.3695	106.51
3240	52.5327	7.39706	29.9649	31.9157	106.51
3600	58.3697	8.21896	33.2943	35.4619	106.51
3960	64.2067	9.04086	36.6238	39.0081	106.51
4320	70.0436	9.86275	39.9532	42.5543	106.51
Best-fit Values
Parameter	No.1	No.2	Mean	SD	RSD(%)
k0	0.0162138	0.00228304	0.00924842	0.00985053	106.51
Secondary Parameter
Parameter	No.1	No.2	Mean	SD	RSD(%)
T25	1541.9	10950.3	6246.09	6652.74	106.51
T50	3083.79	21900.6	12492.2	13305.5	106.51
T75	4625.69	32850.9	18738.3	19958.2	106.51
T80	4934.07	35040.9	19987.5	21288.8	106.51
T90	5550.83	39421	22485.9	23949.9	106.51
Goodness of Fit
Parameter	No.1	No.2
N_observed	12	12
DF	11	11
R_obs-pre	0.993415	0.858651
Rsqr	0.969748	0.575868
Rsqr_adj	0.969748	0.575868
MSE	17.3879	2.52938
MSE_root	4.16989	1.5904
Weighting	1	1
SS	191.267	27.8231
WSS	191.267	27.8231
AIC	65.0441	41.9104
MSC	3.33151	0.691045
Predicted Data
Time	No.1	No.2
(min)	F(%)_Pre	F(%)_Pre	Mean	SD	RSD(%)
0	0	0	0	0
86.4	1.40087	0.197255	0.799064	0.851086	106.51
172.8	2.80175	0.39451	1.59813	1.70217	106.51
259.2	4.20262	0.591765	2.39719	2.55326	106.51
345.6	5.60349	0.78902	3.19626	3.40434	106.51
432	7.00436	0.986275	3.99532	4.25543	106.51
518.4	8.40524	1.18353	4.79438	5.10652	106.51
604.8	9.80611	1.38079	5.59345	5.9576	106.51
691.2	11.207	1.57804	6.39251	6.80869	106.51
777.6	12.6079	1.7753	7.19157	7.65978	106.51
864	14.0087	1.97255	7.99064	8.51086	106.51
950.4	15.4096	2.16981	8.7897	9.36195	106.51
1036.8	16.8105	2.36706	9.58877	10.213	106.51
1123.2	18.2113	2.56432	10.3878	11.0641	106.51
1209.6	19.6122	2.76157	11.1869	11.9152	106.51
1296	21.0131	2.95883	11.986	12.7663	106.51
1382.4	22.414	3.15608	12.785	13.6174	106.51
1468.8	23.8148	3.35334	13.5841	14.4685	106.51
1555.2	25.2157	3.55059	14.3831	15.3196	106.51
1641.6	26.6166	3.74785	15.1822	16.1706	106.51
1728	28.0175	3.9451	15.9813	17.0217	106.51
1814.4	29.4183	4.14236	16.7803	17.8728	106.51
1900.8	30.8192	4.33961	17.5794	18.7239	106.51
1987.2	32.2201	4.53687	18.3785	19.575	106.51
2073.6	33.6209	4.73412	19.1775	20.4261	106.51
2160	35.0218	4.93138	19.9766	21.2772	106.51
2246.4	36.4227	5.12863	20.7757	22.1282	106.51
2332.8	37.8236	5.32589	21.5747	22.9793	106.51
2419.2	39.2244	5.52314	22.3738	23.8304	106.51
2505.6	40.6253	5.7204	23.1729	24.6815	106.51
2592	42.0262	5.91765	23.9719	25.5326	106.51
2678.4	43.4271	6.11491	24.771	26.3837	106.51
2764.8	44.8279	6.31216	25.57	27.2348	106.51
2851.2	46.2288	6.50942	26.3691	28.0858	106.51
2937.6	47.6297	6.70667	27.1682	28.9369	106.51
3024	49.0305	6.90393	27.9672	29.788	106.51
3110.4	50.4314	7.10118	28.7663	30.6391	106.51
3196.8	51.8323	7.29844	29.5654	31.4902	106.51
3283.2	53.2332	7.49569	30.3644	32.3413	106.51
3369.6	54.634	7.69295	31.1635	33.1924	106.51
3456	56.0349	7.8902	31.9626	34.0434	106.51
3542.4	57.4358	8.08746	32.7616	34.8945	106.51
3628.8	58.8366	8.28471	33.5607	35.7456	106.51
3715.2	60.2375	8.48197	34.3597	36.5967	106.51
3801.6	61.6384	8.67922	35.1588	37.4478	106.51
3888	63.0393	8.87648	35.9579	38.2989	106.51
3974.4	64.4401	9.07373	36.7569	39.15	106.51
4060.8	65.841	9.27099	37.556	40.001	106.51
4147.2	67.2419	9.46824	38.3551	40.8521	106.51
4233.6	68.6428	9.6655	39.1541	41.7032	106.51
4320	70.0436	9.86275	39.9532	42.5543	106.51

## Sheet: Z5
DDSolver 1.0		Dissolution Data Modeling of Zero-order Model
Time Unit	min			Analyst	Selvaraj
Model	Zero-order			Date	2021-11-09
Equation	F=k0*t			Time	15:49:59
Time	No.1	No.2
(min)	F(%)	F(%)	Mean	SD	RSD(%)
360	5.6	1.8409	3.72045	2.65809	71.4454
720	8.1	1.69461	4.8973	4.5293	92.4855
1080	11.23	2.92185	7.07592	5.87475	83.0245
1440	20.54	7.09922	13.8196	9.50407	68.7723
1800	22.45	7.39559	14.9228	10.6451	71.3343
2160	29.87	9.26654	19.5683	14.5688	74.4514
2520	38.87	10.3207	24.5954	20.1874	82.0781
2880	52	13.9715	32.9858	26.8902	81.5205
3240	60	12.608	36.304	33.5112	92.3071
3600	67.55	11.9032	39.7266	39.3482	99.0475
3960	74.2533	10.5367	42.395	45.0545	106.273
4320	81.3033	8.90587	45.1046	51.1927	113.498
Time	No.1	No.2
(min)	F(%)_Pre	F(%)_Pre	Mean	SD	RSD(%)
360	6.34636	1.19118	3.76877	3.64527	96.723
720	12.6927	2.38236	7.53754	7.29053	96.723
1080	19.0391	3.57353	11.3063	10.9358	96.723
1440	25.3855	4.76471	15.0751	14.5811	96.723
1800	31.7318	5.95589	18.8439	18.2263	96.723
2160	38.0782	7.14707	22.6126	21.8716	96.723
2520	44.4245	8.33825	26.3814	25.5169	96.723
2880	50.7709	9.52942	30.1502	29.1621	96.723
3240	57.1173	10.7206	33.9189	32.8074	96.723
3600	63.4636	11.9118	37.6877	36.4527	96.723
3960	69.81	13.103	41.4565	40.0979	96.723
4320	76.1564	14.2941	45.2253	43.7432	96.723
Best-fit Values
Parameter	No.1	No.2	Mean	SD	RSD(%)
k0	0.0176288	0.00330883	0.0104688	0.0101257	96.723
Secondary Parameter
Parameter	No.1	No.2	Mean	SD	RSD(%)
T25	1418.13	7555.55	4486.84	4339.81	96.723
T50	2836.27	15111.1	8973.68	8679.61	96.723
T75	4254.4	22666.6	13460.5	13019.4	96.723
T80	4538.03	24177.7	14357.9	13887.4	96.723
T90	5105.29	27200	16152.6	15623.3	96.723
Goodness of Fit
Parameter	No.1	No.2
N_observed	12	12
DF	11	11
R_obs-pre	0.99004	0.813305
Rsqr	0.954571	0.600161
Rsqr_adj	0.954571	0.600161
MSE	33.0221	6.92537
MSE_root	5.74649	2.63161
Weighting	1	1
SS	363.244	76.179
WSS	363.244	76.179
AIC	72.7409	53.997
MSC	2.92494	0.750027
Predicted Data
Time	No.1	No.2
(min)	F(%)_Pre	F(%)_Pre	Mean	SD	RSD(%)
0	0	0	0	0
86.4	1.52313	0.285883	0.904505	0.874864	96.723
172.8	3.04625	0.571765	1.80901	1.74973	96.723
259.2	4.56938	0.857648	2.71352	2.62459	96.723
345.6	6.09251	1.14353	3.61802	3.49946	96.723
432	7.61564	1.42941	4.52253	4.37432	96.723
518.4	9.13876	1.7153	5.42703	5.24918	96.723
604.8	10.6619	2.00118	6.33154	6.12405	96.723
691.2	12.185	2.28706	7.23604	6.99891	96.723
777.6	13.7081	2.57294	8.14055	7.87378	96.723
864	15.2313	2.85883	9.04505	8.74864	96.723
950.4	16.7544	3.14471	9.94956	9.62351	96.723
1036.8	18.2775	3.43059	10.8541	10.4984	96.723
1123.2	19.8007	3.71648	11.7586	11.3732	96.723
1209.6	21.3238	4.00236	12.6631	12.2481	96.723
1296	22.8469	4.28824	13.5676	13.123	96.723
1382.4	24.37	4.57412	14.4721	13.9978	96.723
1468.8	25.8932	4.86001	15.3766	14.8727	96.723
1555.2	27.4163	5.14589	16.2811	15.7476	96.723
1641.6	28.9394	5.43177	17.1856	16.6224	96.723
1728	30.4625	5.71765	18.0901	17.4973	96.723
1814.4	31.9857	6.00354	18.9946	18.3721	96.723
1900.8	33.5088	6.28942	19.8991	19.247	96.723
1987.2	35.0319	6.5753	20.8036	20.1219	96.723
2073.6	36.5551	6.86118	21.7081	20.9967	96.723
2160	38.0782	7.14707	22.6126	21.8716	96.723
2246.4	39.6013	7.43295	23.5171	22.7465	96.723
2332.8	41.1244	7.71883	24.4216	23.6213	96.723
2419.2	42.6476	8.00472	25.3261	24.4962	96.723
2505.6	44.1707	8.2906	26.2306	25.3711	96.723
2592	45.6938	8.57648	27.1352	26.2459	96.723
2678.4	47.2169	8.86236	28.0397	27.1208	96.723
2764.8	48.7401	9.14825	28.9442	27.9957	96.723
2851.2	50.2632	9.43413	29.8487	28.8705	96.723
2937.6	51.7863	9.72001	30.7532	29.7454	96.723
3024	53.3095	10.0059	31.6577	30.6202	96.723
3110.4	54.8326	10.2918	32.5622	31.4951	96.723
3196.8	56.3557	10.5777	33.4667	32.37	96.723
3283.2	57.8788	10.8635	34.3712	33.2448	96.723
3369.6	59.402	11.1494	35.2757	34.1197	96.723
3456	60.9251	11.4353	36.1802	34.9946	96.723
3542.4	62.4482	11.7212	37.0847	35.8694	96.723
3628.8	63.9714	12.0071	37.9892	36.7443	96.723
3715.2	65.4945	12.293	38.8937	37.6192	96.723
3801.6	67.0176	12.5788	39.7982	38.494	96.723
3888	68.5407	12.8647	40.7027	39.3689	96.723
3974.4	70.0639	13.1506	41.6072	40.2437	96.723
4060.8	71.587	13.4365	42.5117	41.1186	96.723
4147.2	73.1101	13.7224	43.4162	41.9935	96.723
4233.6	74.6332	14.0083	44.3207	42.8683	96.723
4320	76.1564	14.2941	45.2253	43.7432	96.723

## Sheet: Z6
DDSolver 1.0		Dissolution Data Modeling of Zero-order Model
Time Unit	min			Analyst	Selvaraj
Model	Zero-order			Date	2021-11-09
Equation	F=k0*t			Time	15:50:26
Time	No.1	No.2
(min)	F(%)	F(%)	Mean	SD	RSD(%)
360	8.03333	3.42259	5.72796	3.26029	56.9188
720	9.56	3.44687	6.50343	4.32264	66.467
1080	17.56	6.74852	12.1543	7.64487	62.8987
1440	21.9833	7.93666	14.96	9.9325	66.3937
1800	28.8733	8.91346	18.8934	14.1138	74.7021
2160	37.6733	11.0177	24.3455	18.8484	77.4202
2520	42.5633	12.3019	27.4326	21.3981	78.0025
2880	56.9833	11.6334	34.3084	32.0673	93.4678
3240	66.9833	11.5553	39.2693	39.1935	99.807
3600	72.55	8.59566	40.5728	45.2226	111.46
3960	79.5233	10.5935	45.0584	48.7408	108.172
4320	86.5333	8.25676	47.395	55.3499	116.784
Time	No.1	No.2
(min)	F(%)_Pre	F(%)_Pre	Mean	SD	RSD(%)
360	6.9746	1.16573	4.07017	4.10749	100.917
720	13.9492	2.33146	8.14033	8.21498	100.917
1080	20.9238	3.4972	12.2105	12.3225	100.917
1440	27.8984	4.66293	16.2807	16.43	100.917
1800	34.873	5.82866	20.3508	20.5374	100.917
2160	41.8476	6.99439	24.421	24.6449	100.917
2520	48.8222	8.16013	28.4912	28.7524	100.917
2880	55.7968	9.32586	32.5613	32.8599	100.917
3240	62.7714	10.4916	36.6315	36.9674	100.917
3600	69.746	11.6573	40.7017	41.0749	100.917
3960	76.7206	12.8231	44.7718	45.1824	100.917
4320	83.6952	13.9888	48.842	49.2899	100.917
Best-fit Values
Parameter	No.1	No.2	Mean	SD	RSD(%)
k0	0.0193739	0.00323815	0.011306	0.0114097	100.917
Secondary Parameter
Parameter	No.1	No.2	Mean	SD	RSD(%)
T25	1290.4	7720.47	4505.43	4546.75	100.917
T50	2580.79	15440.9	9010.87	9093.5	100.917
T75	3871.19	23161.4	13516.3	13640.2	100.917
T80	4129.27	24705.5	14417.4	14549.6	100.917
T90	4645.43	27793.7	16219.6	16368.3	100.917
Goodness of Fit
Parameter	No.1	No.2
N_observed	12	12
DF	11	11
R_obs-pre	0.993244	0.664547
Rsqr	0.97626	-0.256755
Rsqr_adj	0.97626	-0.256755
MSE	18.3822	11.2855
MSE_root	4.28745	3.35938
Weighting	1	1
SS	202.204	124.14
WSS	202.204	124.14
AIC	65.7113	59.8569
MSC	3.57391	-0.3952
Predicted Data
Time	No.1	No.2
(min)	F(%)_Pre	F(%)_Pre	Mean	SD	RSD(%)
0	0	0	0	0
86.4	1.6739	0.279776	0.97684	0.985798	100.917
172.8	3.34781	0.559552	1.95368	1.9716	100.917
259.2	5.02171	0.839327	2.93052	2.95739	100.917
345.6	6.69562	1.1191	3.90736	3.94319	100.917
432	8.36952	1.39888	4.8842	4.92899	100.917
518.4	10.0434	1.67865	5.86104	5.91479	100.917
604.8	11.7173	1.95843	6.83788	6.90058	100.917
691.2	13.3912	2.23821	7.81472	7.88638	100.917
777.6	15.0651	2.51798	8.79156	8.87218	100.917
864	16.739	2.79776	9.7684	9.85798	100.917
950.4	18.4129	3.07753	10.7452	10.8438	100.917
1036.8	20.0868	3.35731	11.7221	11.8296	100.917
1123.2	21.7608	3.63708	12.6989	12.8154	100.917
1209.6	23.4347	3.91686	13.6758	13.8012	100.917
1296	25.1086	4.19664	14.6526	14.787	100.917
1382.4	26.7825	4.47641	15.6294	15.7728	100.917
1468.8	28.4564	4.75619	16.6063	16.7586	100.917
1555.2	30.1303	5.03596	17.5831	17.7444	100.917
1641.6	31.8042	5.31574	18.56	18.7302	100.917
1728	33.4781	5.59552	19.5368	19.716	100.917
1814.4	35.152	5.87529	20.5136	20.7017	100.917
1900.8	36.8259	6.15507	21.4905	21.6875	100.917
1987.2	38.4998	6.43484	22.4673	22.6733	100.917
2073.6	40.1737	6.71462	23.4442	23.6591	100.917
2160	41.8476	6.99439	24.421	24.6449	100.917
2246.4	43.5215	7.27417	25.3978	25.6307	100.917
2332.8	45.1954	7.55395	26.3747	26.6165	100.917
2419.2	46.8693	7.83372	27.3515	27.6023	100.917
2505.6	48.5432	8.1135	28.3284	28.5881	100.917
2592	50.2171	8.39327	29.3052	29.5739	100.917
2678.4	51.891	8.67305	30.282	30.5597	100.917
2764.8	53.5649	8.95282	31.2589	31.5455	100.917
2851.2	55.2388	9.2326	32.2357	32.5313	100.917
2937.6	56.9127	9.51238	33.2126	33.5171	100.917
3024	58.5866	9.79215	34.1894	34.5029	100.917
3110.4	60.2605	10.0719	35.1662	35.4887	100.917
3196.8	61.9344	10.3517	36.1431	36.4745	100.917
3283.2	63.6084	10.6315	37.1199	37.4603	100.917
3369.6	65.2823	10.9113	38.0968	38.4461	100.917
3456	66.9562	11.191	39.0736	39.4319	100.917
3542.4	68.6301	11.4708	40.0504	40.4177	100.917
3628.8	70.304	11.7506	41.0273	41.4035	100.917
3715.2	71.9779	12.0304	42.0041	42.3893	100.917
3801.6	73.6518	12.3101	42.981	43.3751	100.917
3888	75.3257	12.5899	43.9578	44.3609	100.917
3974.4	76.9996	12.8697	44.9346	45.3467	100.917
4060.8	78.6735	13.1495	45.9115	46.3325	100.917
4147.2	80.3474	13.4292	46.8883	47.3183	100.917
4233.6	82.0213	13.709	47.8652	48.3041	100.917
4320	83.6952	13.9888	48.842	49.2899	100.917

## Sheet: F1
DDSolver 1.0		Dissolution Data Modeling of First-order Model
Time Unit	min			Analyst	Selvaraj
Model	First-order			Date	2021-11-09
Equation	F=100*[1-Exp(-k1*t)]			Time	15:51:02
Time	No.1	No.2
(min)	F(%)	F(%)	Mean	SD	RSD(%)
360	2.04	0.43715	1.23857	1.13339	91.5073
720	4.86667	0.40501	2.63584	3.15487	119.691
1080	6.54667	0.525769	3.53622	4.25742	120.395
1440	14.5633	0.245017	7.40418	10.1246	136.741
1800	18.23	0.266646	9.24832	12.702	137.344
2160	26.7633	0.767094	13.7652	18.3821	133.54
2520	32.6767	1.01007	16.8434	22.3917	132.941
2880	38.67	1.01799	19.844	26.624	134.167
3240	47.7067	1.06758	24.3871	32.9788	135.23
3600	53.2533	0.904286	27.0788	37.0164	136.699
3960	56.24	0.56107	28.4005	39.3709	138.627
4320	59.2433	2.00053	30.6219	40.4768	132.182
Time	No.1	No.2
(min)	F(%)_Pre	F(%)_Pre	Mean	SD	RSD(%)
360	6.06603	0.114043	3.09004	4.20869	136.202
720	11.7641	0.227956	5.99603	8.15729	136.045
1080	17.1165	0.341739	8.72913	11.8616	135.885
1440	22.1443	0.455392	11.2998	15.3363	135.722
1800	26.867	0.568916	13.718	18.5956	135.556
2160	31.3033	0.68231	15.9928	21.6523	135.388
2520	35.4705	0.795575	18.133	24.5188	135.217
2880	39.3848	0.90871	20.1468	27.2067	135.043
3240	43.0618	1.02172	22.0417	29.7268	134.866
3600	46.5157	1.13459	23.8251	32.0893	134.687
3960	49.76	1.24734	25.5037	34.3037	134.505
4320	52.8076	1.35996	27.0838	36.379	134.32
Best-fit Values
Parameter	No.1	No.2	Mean	SD	RSD(%)
k1	0.000173828	3.16967e-06	8.84989e-05	0.000120674	136.356
Secondary Parameter
Parameter	No.1	No.2	Mean	SD	RSD(%)
T25	1654.98	90761	46208	63007.5	136.356
T50	3987.54	218681	111334	151811	136.356
T75	7975.08	437363	222669	303623	136.356
T80	9258.79	507762	258511	352495	136.356
T90	13246.3	726444	369845	504307	136.356
Goodness of Fit
Parameter	No.1	No.2
N_observed	12	12
DF	11	11
R_obs-pre	0.986302	0.719858
Rsqr	0.899218	0.500477
Rsqr_adj	0.899218	0.500477
MSE	44.2619	0.118802
MSE_root	6.65296	0.344676
Weighting	1	1
SS	486.881	1.30682
WSS	486.881	1.30682
AIC	76.2562	5.21116
MSC	2.12813	0.527434
Predicted Data
Time	No.1	No.2
(min)	F(%)_Pre	F(%)_Pre	Mean	SD	RSD(%)
0	0	0	0	0
86.4	1.49065	0.0273822	0.759018	1.03469	136.319
172.8	2.95909	0.0547569	1.50692	2.05367	136.283
259.2	4.40563	0.082124	2.24388	3.05718	136.245
345.6	5.83061	0.109484	2.97005	4.04545	136.208
432	7.23435	0.136836	3.68559	5.0187	136.171
518.4	8.61716	0.164181	4.39067	5.97716	136.133
604.8	9.97937	0.191518	5.08544	6.92105	136.095
691.2	11.3213	0.218848	5.77005	7.85059	136.058
777.6	12.6432	0.24617	6.44466	8.76599	136.019
864	13.9453	0.273485	7.10941	9.66746	135.981
950.4	15.2281	0.300792	7.76446	10.5552	135.943
1036.8	16.4918	0.328092	8.40993	11.4294	135.904
1123.2	17.7366	0.355384	9.04599	12.2904	135.865
1209.6	18.9629	0.382669	9.67276	13.1382	135.827
1296	20.1708	0.409946	10.2904	13.9731	135.787
1382.4	21.3608	0.437216	10.899	14.7952	135.748
1468.8	22.5331	0.464479	11.4988	15.6048	135.709
1555.2	23.6878	0.491734	12.0898	16.4021	135.669
1641.6	24.8254	0.518981	12.6722	17.1872	135.63
1728	25.946	0.546221	13.2461	17.9603	135.59
1814.4	27.0498	0.573454	13.8117	18.7216	135.55
1900.8	28.1373	0.600679	14.369	19.4713	135.509
1987.2	29.2085	0.627897	14.9182	20.2095	135.469
2073.6	30.2638	0.655107	15.4594	20.9365	135.429
2160	31.3033	0.68231	15.9928	21.6523	135.388
2246.4	32.3273	0.709505	16.5184	22.3572	135.347
2332.8	33.3361	0.736693	17.0364	23.0512	135.306
2419.2	34.3298	0.763873	17.5468	23.7347	135.265
2505.6	35.3087	0.791046	18.0499	24.4077	135.223
2592	36.273	0.818212	18.5456	25.0704	135.182
2678.4	37.223	0.84537	19.0342	25.7229	135.14
2764.8	38.1588	0.872521	19.5157	26.3654	135.099
2851.2	39.0806	0.899664	19.9901	26.998	135.057
2937.6	39.9887	0.9268	20.4578	27.6209	135.015
3024	40.8833	0.953928	20.9186	28.2343	134.972
3110.4	41.7645	0.981049	21.3728	28.8383	134.93
3196.8	42.6326	1.00816	21.8204	29.4329	134.887
3283.2	43.4877	1.03527	22.2615	30.0184	134.845
3369.6	44.3301	1.06237	22.6963	30.5949	134.802
3456	45.16	1.08946	23.1247	31.1626	134.759
3542.4	45.9775	1.11654	23.547	31.7215	134.715
3628.8	46.7828	1.14362	23.9632	32.2717	134.672
3715.2	47.576	1.17069	24.3734	32.8135	134.629
3801.6	48.3575	1.19775	24.7776	33.347	134.585
3888	49.1273	1.2248	25.1761	33.8722	134.541
3974.4	49.8856	1.25185	25.5687	34.3893	134.497
4060.8	50.6327	1.27889	25.9558	34.8984	134.453
4147.2	51.3686	1.30592	26.3372	35.3996	134.409
4233.6	52.0935	1.33295	26.7132	35.8931	134.365
4320	52.8076	1.35996	27.0838	36.379	134.32

[truncated: 25 more sheets: F2, F3, F4, F5, F6, H1, H2, H3, H4, H5, H6, KP1, KP2, KP3, KP4, KP5, KP6, HC1, HC2, HC3 …]
